# Supplementary material for: Comparison of Non-Contrast CT vs. Contrast-Enhanced CT with Both Intravenous and Rectal Contrast Application for Diagnosis of Acute Colonic Diverticulitis: A Multireader, Retrospective Single-Center Study
Source: Diagnostics (Basel). 2024 Dec 26;15(1):29. doi: 10.3390/diagnostics15010029 (PMC11719699; doi:10.3390/diagnostics15010029)
Supplement: Supplementary file 1 [file diagnostics-15-00029-s001.zip]

Archive with 1 entries (1 files):
- diagnostics-3385857-supplementary.pdf
